# Supplementary material for: PP6 phosphatase and Elongator contribute to kinesin 5-dependent spindle assembly by controlling microtubule regulators levels
Source: PLoS Genet. 2025 Oct 7;21(10):e1011596. doi: 10.1371/journal.pgen.1011596 (PMC12520374; doi:10.1371/journal.pgen.1011596)
Supplement: S2 Table — (XLSX) [file pgen.1011596.s002.xlsx]

## Sheet: Hoja1
Suppressor number	Mutated loci
Suppressor # 1	tps3
	SPCC74.04
Suppressor # 2	ppe1
	SPAC22E12.02
Suppressor # 3	ppe1
	SPBPJ4664.02
	SPAPB15E9.02c
Suppressor # 4	pfl4
	ppe1
Suppressor # 5	cox2 (mit)
	pfl4
	SPBPJ4664.02
	plo1
Suppressor # 6	rpl35a
	trp1322
	SPBPJ4664.02
	tps3
	man1
Suppressor # 7	ssc1
	aru1
	SPCC18.02
Suppressor # 8	SPNCRNA.881
	tps1
	SPNCRNA.6653
	SPNCRNA.6660
Suppressor # 9	SPCC126.01c
	map4
	doa10
	tps1
Suppressor # 10	SPAC27D7.09c
	ubi4
	mrps8
Suppressor # 11	cog4
	SPBPJ4664.02
	ssa1
Suppressor # 12	btf3
	SPBC1A4.04
	ubr1
	ght6
	mme1
	ppe1
Suppressor # 13	apm3
	cbk2 5' UTR
	rev1
	mug58 5'UTR
	sib1
Suppressor # 14	gsf2
	SPBPJ4664.02
	SPBPJ4664.02
	pfk1
Suppressor # 15	tpp1
	gsf2
	pfl4
Suppressor # 16	rps3
	pfl4
	ssa2
Suppressor # 17	atg1802
	rad3
Suppressor # 18	SPCC1235.01
	elg1
	act1
	sce3 5'UTR
	mor2
Suppressor # 19	SPNCRNA.2646
	pss1 3'UTR
	SPAPB2C8.01
	SPB36.02c 5'UTR
	ekc1
Suppressor # 20	SPB36.02c 5'UTR
	pfk1
	msh2
	rbk1 3'UTR
Suppressor # 21	tRNA Serine
	SPBPJ4664.02
	SPNCRNA.190
	pan1
Suppressor # 22	plb1
	sck1
	pol5
Suppressor # 23	SPAPB2C8.01
	SPNCRNA.4757
	nus1
	ght5
	SPCC1672.11c
Suppressor # 24	ssa2
	crt10
	mam3 3'UTR
	aro1
Suppressor # 25	SPAPB2C8.01
	SPAC2C4.08
	slm1
	SPBC1773.16c
	ght5
Suppressor # 26	SPNCRNA.2646
	ccp1
	sgf29
	ssp2
	ppe1
Suppressor # 27	wtf4
	mpe1 5'UTR
	gid4
	tpp1
Suppressor # 28	ssa2
